# Supplementary material for: Identification of the Major Effector StSROs in Potato: A Potential StWRKY-SRO6 Regulatory Pathway Enhances Plant Tolerance to Cadmium Stress
Source: Int J Mol Sci. 2022 Nov 18;23(22):14318. doi: 10.3390/ijms232214318 (PMC9698690; doi:10.3390/ijms232214318)
Supplement: Supplementary file 1 [file ijms-23-14318-s001.zip]

Archive with 2 entries (2 files):
- Supplementary Figures S1-S7.pdf
- Supplementary Tables S1-S13.xlsx
